# Supplementary material for: Prediction of Maxillary Bone Invasion in Hard Palate/Upper Alveolus Cancer: A Multi-Center Retrospective Study
Source: Cancers (Basel). 2023 Sep 24;15(19):4699. doi: 10.3390/cancers15194699 (PMC10572084; doi:10.3390/cancers15194699)
Supplement: Supplementary file 1 [file cancers-15-04699-s001.zip]

Archive with 1 entries (1 files):
- cancers-2621987-supplementary.pdf
